# Supplementary material for: Dataset of foraminiferal sedimentary DNA (sedDNA) sequences from Svalbard
Source: Data Brief. 2020 Apr 18;30:105553. doi: 10.1016/j.dib.2020.105553 (PMC7182674; doi:10.1016/j.dib.2020.105553)
Supplement: Supplementary file 1 [file mmc1.xml]

<?xml version="1.0" encoding="utf-8" standalone="no"?>
<data>
  <datasets>
    <author>pawlowska@iopan.pl</author>
    <type>1</type>
    <dataset>
      <name>Dataset of foraminiferal sedimentary DNA (sedDNA) sequences from Svalbard.</name>
      <caption />
      <description>The data presents foraminiferal diversity and spatial variability inferred from SSU rDNA sequences. Surface sediment samples were collected at 15 sampling stations located in the Svalbard archipelago. The dataset contains foraminiferal sedDNA sequences from four sediments size fractions: &gt;500 µm, 500-100 µm, 100-63 µm, and &lt;63 µm. Sequences are clustered into the Operational Taxonomic Units (OTUs), and for each OTU, the number of sequence reads is presented. </description>
      <filetype>
        <name />
      </filetype>
      <filesize />
      <source>0</source>
      <sourcename>Original Data</sourcename>
      <access>
        <type>1</type>
        <name>Data available in data repository</name>
        <reponame>Mendeley Data</reponame>
        <PersistentId>10.17632/7kjkf8by5d.1</PersistentId>
        <deeplinkurl>https://data.mendeley.com/datasets/7kjkf8by5d/1</deeplinkurl>
      </access>
    </dataset>
  </datasets>
</data>
